# Supplementary material for: 1-Acetyl-3-[2-(2,3,5,6-tetra­fluoro­phen­yl)hydrazin-1-yl­idene]indolin-2-one
Source: Acta Crystallogr Sect E Struct Rep Online. 2010 Jun 16;66(Pt 7):o1686. doi: 10.1107/S1600536810022580 (PMC3006959; doi:10.1107/S1600536810022580)
Supplement: Supplementary file 2 [file e-66-o1686-Isup2.hkl]

#
# h,k,l, Fc-squared, Fo-squared, sigma(Fo-squared) and status flag
#
data_I
_shelx_title ' MR09_0m in P2(1)'
_shelx_refln_list_code          4
_shelx_F_calc_maximum      102.69
_exptl_crystal_F_000       356.00
_reflns_d_resolution_high  0.8332
 
loop_
 _symmetry_equiv_pos_as_xyz
 'x, y, z'
 '-x, y+1/2, -z'
 
_cell_length_a     9.8993
_cell_length_b     4.7740
_cell_length_c    16.0657
_cell_angle_alpha  90.000
_cell_angle_beta  104.807
_cell_angle_gamma  90.000
 
_shelx_F_squared_multiplier     1.000
 
loop_
 _refln_index_h
 _refln_index_k
 _refln_index_l
 _refln_F_squared_calc
 _refln_F_squared_meas
 _refln_F_squared_sigma
 _refln_observed_status
   2   0   0        0.77        0.95      2.29 o
   3   0   0        7.62        9.83      3.41 o
   4   0   0      420.92      414.73     13.00 o
   5   0   0      701.10      707.74     22.03 o
   6   0   0      261.16      265.50     14.12 o
   7   0   0        2.06        7.21      6.11 o
   8   0   0       12.32       15.07     12.36 o
   9   0   0       71.16       84.03     30.29 o
  10   0   0       11.10       18.78     11.12 o
  11   0   0       14.02      -22.76     15.17 o
   1   1   0       11.20       12.03      2.99 o
   2   1   0      807.80      795.03     10.70 o
   3   1   0      738.34      716.94     18.61 o
   4   1   0      257.04      260.62      7.84 o
   5   1   0      140.85      154.30     10.36 o
   6   1   0      105.36       94.80      6.70 o
   7   1   0       32.64       27.31      5.45 o
   8   1   0      152.21      149.18     10.63 o
   9   1   0       35.56       42.32      9.77 o
  10   1   0        9.20       10.86      8.97 o
  11   1   0       18.22       21.95     11.25 o
   0   2   0      617.36      599.03     14.76 o
   1   2   0       86.27       82.28      4.81 o
   2   2   0      500.99      508.53     13.50 o
   3   2   0      653.61      683.49     12.49 o
   4   2   0        0.75       -3.39      2.65 o
   5   2   0       95.53      102.08      6.00 o
   6   2   0      124.54      125.53      7.27 o
   7   2   0       68.78       53.21      6.66 o
   8   2   0      113.80      117.18     16.08 o
   9   2   0        2.28       17.38      7.86 o
  10   2   0        5.31       10.58      9.57 o
   1   3   0      134.31      139.09     10.03 o
   2   3   0       40.83       46.23      5.46 o
   3   3   0       54.82       62.18      8.88 o
   4   3   0        4.15       -0.85      3.00 o
   5   3   0      105.86      106.68      6.95 o
   6   3   0       36.16       25.05      7.21 o
   7   3   0       13.50       18.86      6.49 o
   8   3   0        2.41        4.87      8.26 o
   9   3   0        2.01        3.43      8.47 o
   0   4   0        6.71       13.58     76.29 o
   1   4   0       22.91       19.93      7.24 o
   2   4   0       27.83       18.19     12.51 o
   3   4   0        1.02       -8.13      7.14 o
   4   4   0       71.61       67.03     10.61 o
   5   4   0       38.85       37.34     12.33 o
   6   4   0        0.27        2.49      4.61 o
   7   4   0        8.15        8.93      9.13 o
   8   4   0        8.22        7.69      8.52 o
   1   5   0        2.91       -5.56     59.79 o
   3   5   0       75.34       56.13     14.43 o
   4   5   0        0.13      -15.76     10.50 o
   5   5   0        0.56       -6.37     12.52 o
 -11   0   1        0.01        7.64     18.78 o
 -10   0   1       87.08       60.46     14.12 o
  -9   0   1        5.42       -2.19      8.53 o
  -8   0   1        7.85        2.76      8.62 o
  -7   0   1       63.72       66.32      9.09 o
  -6   0   1       10.09       14.27      5.53 o
  -5   0   1      351.69      339.60     14.35 o
  -4   0   1      328.46      316.14     12.10 o
  -3   0   1      249.91      241.16      8.70 o
  -2   0   1     2865.25     2730.30     49.02 o
   1   0   1     2021.82     2016.28     36.17 o
   2   0   1      729.33      717.52     15.90 o
   3   0   1      169.10      182.64      8.30 o
   4   0   1      937.41      969.84     22.62 o
   5   0   1      463.50      468.47     31.29 o
   6   0   1      166.59      164.99     15.16 o
   7   0   1       33.25       33.27      9.61 o
   8   0   1        3.28        3.75      8.55 o
   9   0   1        1.90       15.80     11.57 o
  10   0   1        4.76      -10.15      9.73 o
  11   0   1        0.32        0.64     18.78 o
 -11   1   1        0.33       -8.19      7.93 o
 -10   1   1        3.63        2.99      7.76 o
  -9   1   1       15.37        6.32      6.22 o
  -8   1   1      381.69      364.56     15.60 o
  -7   1   1       63.96       75.27      9.79 o
  -6   1   1      272.65      280.67     12.93 o
  -5   1   1       50.91       49.93      4.69 o
  -4   1   1      385.10      372.62      9.18 o
  -3   1   1      245.53      241.64      6.14 o
  -2   1   1     6479.30     6256.32     69.32 o
  -1   1   1      321.26      295.76      8.78 o
   0   1   1     2345.19     2221.61     24.73 o
   1   1   1       61.95       56.93      2.65 o
   2   1   1      223.74      225.82      4.97 o
   3   1   1      143.18      144.87      5.50 o
   4   1   1      387.41      386.45      9.55 o
   5   1   1       17.74       10.45      3.48 o
   6   1   1      108.67      113.32      8.80 o
   7   1   1      164.19      171.44      9.56 o
   8   1   1       87.48       88.45      8.76 o
   9   1   1       14.20        0.74      7.12 o
  10   1   1        0.95        9.06      8.05 o
  11   1   1        4.00       -1.06      8.78 o
 -10   2   1        5.20        0.20      7.74 o
  -9   2   1       12.52        4.92      7.46 o
  -8   2   1       20.16       10.07      7.01 o
  -7   2   1       61.20       49.18      5.52 o
  -6   2   1       47.53       67.32     13.01 o
  -5   2   1       44.58       48.33      4.51 o
  -4   2   1        0.17        0.07      3.35 o
  -3   2   1      273.99      279.55     10.05 o
  -2   2   1      393.00      402.55      9.21 o
  -1   2   1      649.33      625.98     14.20 o
   0   2   1      687.24      637.84     10.72 o
   1   2   1      195.13      172.63     12.38 o
   2   2   1      189.18      188.47      5.93 o
   3   2   1        4.98        7.76      2.51 o
   4   2   1       48.88       56.51      4.65 o
   5   2   1       83.75       86.02      5.80 o
   6   2   1      148.35      155.58     11.89 o
   7   2   1       70.43       64.08      7.75 o
   8   2   1       31.39       26.08      7.99 o
   9   2   1        0.93       -1.90      7.13 o
  10   2   1        1.25        8.10      9.52 o
  -9   3   1        2.30        3.14      8.22 o
  -8   3   1        3.93        3.07      8.63 o
  -7   3   1        8.25        7.05      5.83 o
  -6   3   1        3.67        6.10      4.82 o
  -5   3   1       71.80       77.54      6.11 o
  -4   3   1       71.58       70.72      5.13 o
  -3   3   1       16.90       18.75      5.23 o
  -2   3   1       48.57       43.53      5.15 o
  -1   3   1      190.73      197.97     10.26 o
   0   3   1       16.88       15.21      4.25 o
   1   3   1      242.27      239.75      8.36 o
   2   3   1        3.20        1.01      5.17 o
   3   3   1       53.02       48.76      5.34 o
   4   3   1       39.48       43.36      5.69 o
   5   3   1       55.86       60.56      6.10 o
   6   3   1       40.44       37.85      6.50 o
   7   3   1       45.09       48.34     10.22 o
   8   3   1        9.42        2.02      8.18 o
   9   3   1        0.08       -5.36      8.88 o
  -8   4   1        5.36        3.26      8.42 o
  -7   4   1        2.55        1.04      7.47 o
  -6   4   1        0.10        4.38      7.08 o
  -5   4   1      102.58       75.16     13.99 o
  -4   4   1       35.12       53.48     11.83 o
  -3   4   1       22.51       21.63      7.41 o
  -2   4   1       36.31       38.48     10.47 o
  -1   4   1        8.93        9.75      9.07 o
   0   4   1        7.27      -33.76     53.14 o
   1   4   1       12.83        7.78      5.32 o
   2   4   1       60.34       67.12      8.99 o
   3   4   1       30.01       37.51      8.93 o
   4   4   1        5.82      -13.69      9.12 o
   5   4   1       22.24       20.16     13.79 o
   6   4   1        4.00       10.26      5.07 o
   7   4   1        0.24        5.28      8.14 o
   8   4   1        2.76        1.53     10.69 o
  -5   5   1        2.11      -15.76     10.50 o
  -4   5   1        1.40       -5.94     10.29 o
  -3   5   1        8.50        0.95     10.50 o
  -1   5   1        4.28       25.60     54.78 o
   0   5   1        6.51      -16.41     52.12 o
   1   5   1        9.52       -0.49     53.31 o
   3   5   1       16.45        2.51     32.05 o
   4   5   1        1.28       -6.05     10.72 o
   5   5   1        0.53       -0.85     12.94 o
 -11   0   2        0.04       -5.52     17.40 o
 -10   0   2      157.19      140.29     18.61 o
  -9   0   2      147.91      157.50     18.16 o
  -8   0   2        3.20        2.09      7.73 o
  -7   0   2       69.57       72.87     11.56 o
  -6   0   2        2.99        0.09      4.78 o
  -5   0   2        1.37        5.83      4.37 o
  -4   0   2       40.25       43.99      9.45 o
  -3   0   2      175.30      166.38      7.26 o
  -2   0   2     2933.88     2765.19     49.76 o
  -1   0   2       14.90       14.93      1.86 o
   0   0   2     6035.45     5978.95    117.87 o
   1   0   2        6.40        6.75      2.12 o
   2   0   2     1261.76     1262.69     25.54 o
   3   0   2      409.70      397.29     12.25 o
   4   0   2     1410.53     1448.70     31.24 o
   5   0   2      559.06      553.26     19.61 o
   6   0   2      257.59      262.06     15.31 o
   7   0   2       66.53       76.49     14.27 o
   8   0   2       43.59       50.87     12.31 o
   9   0   2       15.35        0.06     12.04 o
  10   0   2       16.51       -6.37     17.51 o
  11   0   2        1.51      -10.72     17.08 o
 -11   1   2        6.10        4.67      8.73 o
 -10   1   2       26.81       11.84      8.28 o
  -9   1   2       35.78       40.78      8.64 o
  -8   1   2       64.96       67.89     11.51 o
  -7   1   2       40.33       27.78      5.55 o
  -6   1   2       56.75       56.42      6.29 o
  -5   1   2      111.40      113.10      6.29 o
  -4   1   2      448.86      441.90     10.75 o
  -3   1   2     1299.47     1270.92     18.42 o
  -2   1   2    10546.22    10258.46    118.25 o
  -1   1   2     1391.03     1363.43     16.23 o
   0   1   2      416.51      399.92      6.15 o
   1   1   2      977.68      977.12     14.80 o
   2   1   2      782.02      779.06     10.52 o
   3   1   2      295.41      302.18      7.94 o
   4   1   2      261.79      268.46      8.27 o
   5   1   2       44.65       52.24      5.05 o
   6   1   2       56.15       59.15      6.11 o
   7   1   2       65.83       77.27      7.26 o
   8   1   2       53.65       55.14      7.79 o
   9   1   2       25.17       32.72      8.50 o
  10   1   2        0.40      -10.68      7.21 o
 -11   2   2        3.50      -11.91      9.12 o
 -10   2   2        2.41       -9.23      6.99 o
  -9   2   2        7.14        6.30      7.13 o
  -8   2   2       90.47       93.30     10.45 o
  -7   2   2      108.94      103.50      8.73 o
  -6   2   2       17.25       13.66      4.03 o
  -5   2   2       23.42       25.85      4.81 o
  -4   2   2        6.11        4.91      2.71 o
  -3   2   2      243.76      249.02      6.71 o
  -2   2   2      582.90      603.28     13.07 o
  -1   2   2       25.58       28.88      2.45 o
   0   2   2      377.33      369.58      7.36 o
   1   2   2       89.33       84.65      4.25 o
   2   2   2      259.10      264.21      9.59 o
   3   2   2        1.29        1.09      2.88 o
   4   2   2       96.74       96.52      4.85 o
   5   2   2       21.31       21.84      4.33 o
   6   2   2      352.86      359.23     11.87 o
   7   2   2       42.07       30.00      9.67 o
   8   2   2       12.34       14.94      9.21 o
   9   2   2        6.39        2.24      7.45 o
  10   2   2        8.24        9.71      9.79 o
 -10   3   2        5.65        2.25      9.72 o
  -9   3   2       10.06       17.01     11.04 o
  -8   3   2       14.95        6.15      9.08 o
  -7   3   2       28.01       22.76      6.59 o
  -6   3   2       10.20       10.72      5.15 o
  -5   3   2       90.61       92.75      6.41 o
  -4   3   2       25.62       23.97      3.91 o
  -3   3   2       82.00       84.42      5.59 o
  -2   3   2       18.54       25.24      5.26 o
  -1   3   2       30.34       34.05      3.88 o
   0   3   2      728.45      755.67     30.18 o
   1   3   2      111.20      109.26      5.74 o
   2   3   2      122.13      120.66      8.01 o
   3   3   2       40.31       43.85      5.19 o
   4   3   2       74.94       72.23      6.29 o
   5   3   2       65.86       76.78      6.73 o
   6   3   2       70.54       79.14      8.05 o
   7   3   2        7.58       -1.80     13.33 o
   8   3   2        1.02       -0.21      8.40 o
   9   3   2        6.99       -4.42      9.04 o
  -8   4   2        1.70       -6.72      7.80 o
  -7   4   2        5.10        8.35      7.81 o
  -6   4   2        2.93        3.33      4.38 o
  -5   4   2       44.58       27.95     11.14 o
  -4   4   2       26.44       28.32      8.29 o
  -3   4   2       25.31       35.89     15.44 o
  -2   4   2       43.43       40.24     23.11 o
  -1   4   2       24.31       30.67     10.86 o
   0   4   2       10.76       -3.71     53.70 o
   1   4   2        1.43        3.47      5.52 o
   2   4   2        8.16        2.87      8.96 o
   3   4   2       92.75       84.46     23.13 o
   4   4   2       11.92       -7.96     10.40 o
   5   4   2        7.15        9.32      4.51 o
   6   4   2        8.90        6.18      5.59 o
   7   4   2        0.30       -5.06     16.97 o
  -5   5   2        4.27      -10.93     10.72 o
  -4   5   2        8.43      -12.52      9.55 o
  -3   5   2       15.65       27.48     11.88 o
  -2   5   2        1.89       -4.80     31.72 o
  -1   5   2       26.43        9.96     59.31 o
   0   5   2       17.29        3.64     51.94 o
   1   5   2       24.37       38.05     44.08 o
   3   5   2       32.38       36.50     72.47 o
   4   5   2        1.30       -6.14      8.12 o
   5   5   2        2.16        7.53     13.05 o
 -11   0   3        4.15      -18.78     17.40 o
 -10   0   3       20.12      -11.53      9.29 o
  -9   0   3        0.60        9.09      9.01 o
  -8   0   3        1.23        1.64     10.66 o
  -7   0   3       22.89       23.82      6.85 o
  -6   0   3      361.86      382.59     16.65 o
  -5   0   3      331.09      330.29     13.99 o
  -4   0   3     1120.45     1104.41     24.29 o
  -3   0   3        4.93        5.77      6.25 o
  -2   0   3      823.63      755.17     16.21 o
  -1   0   3        3.35        1.40      1.96 o
   0   0   3      174.67      162.38      7.62 o
   1   0   3     1463.73     1551.97     30.05 o
   2   0   3        5.99       11.72      3.84 o
   3   0   3        5.82       -1.36      4.56 o
   4   0   3      604.48      623.37     21.31 o
   5   0   3      130.00      125.34     10.28 o
   6   0   3       17.95       25.07      7.33 o
   7   0   3       28.80       20.09      9.64 o
   8   0   3        1.42       -1.37     13.42 o
   9   0   3       26.33        8.80     10.81 o
  10   0   3        4.92      -19.10     16.66 o
 -11   1   3       18.24       13.95      9.45 o
 -10   1   3       34.81       23.05     10.08 o
  -9   1   3       17.88       15.11      6.87 o
  -8   1   3       32.69       44.31     10.11 o
  -7   1   3       47.68       47.90      6.37 o
  -6   1   3       44.59       40.15      6.40 o
  -5   1   3      176.15      177.18      7.73 o
  -4   1   3     1040.30     1032.16     17.49 o
  -3   1   3      480.92      471.56      8.96 o
  -2   1   3     9602.44     9078.39    104.87 o
  -1   1   3      825.94      804.63     11.19 o
   0   1   3      362.96      352.60      6.28 o
   1   1   3      511.20      480.14      9.92 o
   2   1   3      657.38      684.86     13.25 o
   3   1   3      430.81      434.24      9.25 o
   4   1   3      342.91      372.68      9.92 o
   5   1   3      234.60      255.86     11.61 o
   6   1   3       64.30       68.49      6.39 o
   7   1   3       14.24       15.58      5.62 o
   8   1   3       11.05       11.66      6.20 o
   9   1   3        4.03        3.40      7.33 o
  10   1   3        3.13       11.75     11.46 o
 -11   2   3        1.36       -2.53      9.34 o
 -10   2   3        6.27        3.24      7.70 o
  -9   2   3        1.47        1.89      6.65 o
  -8   2   3       52.01       54.91      9.88 o
  -7   2   3       73.38       81.96      8.90 o
  -6   2   3       65.70       66.98      5.50 o
  -5   2   3       37.84       42.71      5.64 o
  -4   2   3      685.50      676.37     13.10 o
  -3   2   3      418.92      439.34      9.92 o
  -2   2   3      760.33      760.59     12.10 o
  -1   2   3      210.85      212.18      5.46 o
   0   2   3       28.96       30.87      4.35 o
   1   2   3      213.75      203.11      5.85 o
   2   2   3      347.95      351.69     11.09 o
   3   2   3       39.82       43.97      3.80 o
   4   2   3      126.85      121.97      8.09 o
   5   2   3      244.99      254.13      9.97 o
   6   2   3      347.64      354.01     11.99 o
   7   2   3        9.12        3.35      7.01 o
   8   2   3        6.01       -1.68      7.20 o
   9   2   3       39.52       21.71      8.99 o
  10   2   3        0.86       -0.36      9.64 o
 -10   3   3        9.79       11.78     10.11 o
  -9   3   3        0.70        6.56      8.57 o
  -8   3   3        0.46       -3.41      7.33 o
  -7   3   3       41.14       32.02      6.90 o
  -6   3   3       30.68       26.21      5.74 o
  -5   3   3       25.98       29.42      4.79 o
  -4   3   3        4.38        4.52      3.65 o
  -3   3   3        1.92        2.32      2.81 o
  -2   3   3        9.83        7.77      2.68 o
  -1   3   3      126.26      129.75      5.01 o
   0   3   3       40.99       47.12      3.98 o
   1   3   3       35.16       42.97      3.89 o
   2   3   3       24.06       23.97      3.43 o
   3   3   3      153.24      145.33     12.99 o
   4   3   3      142.36      143.96      8.25 o
   5   3   3       15.76       14.04     10.35 o
   6   3   3       61.58       64.15      8.44 o
   7   3   3        4.60        2.11      7.73 o
   8   3   3        0.52      -11.46      7.64 o
   9   3   3       15.12       21.62     10.71 o
  -8   4   3        3.54      -10.86      8.79 o
  -7   4   3        2.75       -0.84      7.06 o
  -6   4   3        1.96        4.94      4.87 o
  -5   4   3       57.57       57.25      7.67 o
  -4   4   3       34.19       19.35      7.49 o
  -3   4   3       16.93       12.79     13.74 o
  -2   4   3        8.03        2.15      6.52 o
  -1   4   3       34.30       38.75     12.24 o
   0   4   3        1.77       -0.09     16.17 o
   1   4   3       40.73       42.62     10.58 o
   2   4   3        7.91        3.26      9.69 o
   3   4   3       41.93       60.92      8.70 o
   4   4   3        3.26       -2.44     10.82 o
   5   4   3       23.54       23.11      5.97 o
   6   4   3        4.57        8.23      8.07 o
   7   4   3        4.59       -3.12      8.28 o
  -5   5   3       12.06        3.18     11.88 o
  -4   5   3        3.44       -7.96      9.23 o
  -3   5   3        0.67        4.67      9.97 o
  -2   5   3        0.11       -2.81      5.11 o
  -1   5   3        5.63        5.18     64.25 o
   0   5   3       63.04       43.09     55.38 o
   1   5   3       29.49       35.00     25.21 o
   3   5   3        6.98       -4.32     70.35 o
   4   5   3        0.29      -15.07     10.19 o
 -11   0   4       28.93       47.00     22.49 o
 -10   0   4      233.32      284.77     24.80 o
  -9   0   4       12.79       22.01     23.93 o
  -8   0   4       20.72       32.39     12.20 o
  -7   0   4        3.14       -0.46      5.18 o
  -6   0   4      246.17      266.73     14.76 o
  -5   0   4       31.24       31.46      5.80 o
  -4   0   4      296.68      295.11     10.49 o
  -3   0   4       91.41       89.69      6.84 o
  -2   0   4      288.91      289.40      8.92 o
  -1   0   4      457.59      435.74     11.07 o
   0   0   4        4.79        1.33      2.95 o
   1   0   4        5.10       -0.29      4.73 o
   2   0   4      193.16      194.59      7.32 o
   3   0   4      316.79      325.66     12.98 o
   4   0   4      120.95      124.50     16.64 o
   5   0   4       14.12       27.59      6.96 o
   6   0   4      141.64      137.48     15.14 o
   7   0   4        7.52       -0.56      9.42 o
   8   0   4        6.73        0.62      9.52 o
   9   0   4       13.76       17.66     11.73 o
  10   0   4        5.99       -0.05     14.22 o
 -11   1   4        5.38        5.73      9.45 o
 -10   1   4       40.56       47.05     13.67 o
  -9   1   4       24.14       28.15      7.57 o
  -8   1   4        3.85       -6.45      4.70 o
  -7   1   4      112.12      106.89      9.52 o
  -6   1   4        1.34        3.67      3.49 o
  -5   1   4      407.48      419.25     11.77 o
  -4   1   4      535.42      564.23     12.51 o
  -3   1   4      340.93      338.65      7.48 o
  -2   1   4     3196.91     3175.89     41.03 o
  -1   1   4      605.13      592.45      9.78 o
   0   1   4      755.31      734.72     10.85 o
   1   1   4       44.33       47.22      3.04 o
   2   1   4      124.27      124.56      5.14 o
   3   1   4      609.44      623.18     12.66 o
   4   1   4      189.48      201.09      7.68 o
   5   1   4       19.20       17.49      6.14 o
   6   1   4       18.63       17.86      5.03 o
   7   1   4        1.75        2.23      8.04 o
   8   1   4       34.82       39.94     11.89 o
   9   1   4       36.84       26.45     10.69 o
  10   1   4       21.53        3.08      8.58 o
 -11   2   4        1.03       -0.58      9.39 o
 -10   2   4        4.93       -1.38      7.03 o
  -9   2   4       33.35       34.19      8.62 o
  -8   2   4       10.05        1.99      6.41 o
  -7   2   4      100.28      102.77      9.48 o
  -6   2   4       15.67        9.39      3.86 o
  -5   2   4       27.18       33.88      4.06 o
  -4   2   4     1514.75     1546.22     24.74 o
  -3   2   4      508.08      520.20     13.02 o
  -2   2   4      279.09      281.28      7.66 o
  -1   2   4       98.80      102.61      4.05 o
   0   2   4       44.51       42.16      3.12 o
   1   2   4     1166.00     1177.73     17.69 o
   2   2   4      141.45      136.43      5.30 o
   3   2   4      120.62      119.28      5.65 o
   4   2   4       12.30       18.03      3.91 o
   5   2   4       24.16       26.60      4.90 o
   6   2   4       39.85       24.76      6.08 o
   7   2   4       11.42       14.90      7.54 o
   8   2   4        5.58        7.35      7.78 o
   9   2   4        0.23       -1.51      8.92 o
 -10   3   4        9.85        1.33      9.32 o
  -9   3   4       17.07       22.65      9.26 o
  -8   3   4        4.63        1.92      7.50 o
  -7   3   4       73.54       64.62      8.16 o
  -6   3   4       63.05       53.73      7.93 o
  -5   3   4       72.84       77.80      6.27 o
  -4   3   4        6.50        3.59      3.45 o
  -3   3   4        2.85        4.43      5.26 o
  -2   3   4      155.38      166.53      7.97 o
  -1   3   4        2.98        2.95      3.53 o
   0   3   4       13.80       13.99      2.85 o
   1   3   4      115.39      116.63      5.38 o
   2   3   4       85.87       97.14      8.85 o
   3   3   4      133.31      118.37     12.08 o
   4   3   4      115.77      118.52      8.14 o
   5   3   4       79.29       80.17      7.84 o
   6   3   4       10.35       11.93      8.24 o
   7   3   4       33.97       44.55     10.39 o
   8   3   4       22.32        7.88      9.31 o
  -8   4   4        0.04      -11.60      7.73 o
  -7   4   4        8.84       11.11      7.68 o
  -6   4   4       10.03        4.38      8.58 o
  -5   4   4       26.82       27.10      5.27 o
  -4   4   4        5.42        0.49      5.95 o
  -3   4   4       42.80       44.81      8.30 o
  -2   4   4      103.51       99.29     14.74 o
  -1   4   4      131.57      141.45      7.05 o
   0   4   4       13.11       15.38      9.05 o
   1   4   4       28.15       28.33     18.42 o
   2   4   4       18.02       25.90     12.61 o
   3   4   4        3.06       -5.95      7.22 o
   4   4   4       67.79       74.42      6.70 o
   5   4   4        5.27        3.89      5.66 o
   6   4   4        5.23        3.46      7.86 o
   7   4   4        2.32        4.85     11.62 o
  -5   5   4        0.80      -12.10     10.19 o
  -4   5   4        1.99       -6.58      9.12 o
  -3   5   4       13.68       10.93      9.97 o
  -2   5   4        4.29        0.81     32.37 o
  -1   5   4       16.66       86.16     80.43 o
   0   5   4       76.97       60.75     30.80 o
   1   5   4       20.31       19.69     21.52 o
   4   5   4        9.40       28.65     15.17 o
 -11   0   5        2.94        8.81     19.10 o
 -10   0   5       21.80       13.76     10.78 o
  -9   0   5        0.79        3.79      8.28 o
  -8   0   5        0.63        1.57      7.83 o
  -7   0   5      105.29      121.23     22.12 o
  -6   0   5       18.65       14.61      5.66 o
  -5   0   5      170.46      171.25     10.90 o
  -4   0   5      177.53      170.50      8.47 o
  -3   0   5        4.12        3.17      3.11 o
  -2   0   5       27.95       26.42      3.89 o
  -1   0   5     1821.86     1760.68     34.33 o
   0   0   5      190.27      199.68     13.80 o
   1   0   5      219.48      217.21     10.12 o
   2   0   5     2124.07     2201.33     43.77 o
   3   0   5      217.95      245.27     12.51 o
   4   0   5      308.32      323.60     13.30 o
   5   0   5       11.39       11.85      6.44 o
   6   0   5       57.22       46.34     20.16 o
   7   0   5       19.74       12.65     10.02 o
   8   0   5       68.13       59.99     10.79 o
   9   0   5        4.85       -0.76      8.29 o
  10   0   5        2.51        7.22     19.10 o
 -11   1   5       14.95       17.70     10.53 o
 -10   1   5        6.81       23.32      9.80 o
  -9   1   5       58.45       64.71      9.10 o
  -8   1   5       35.20       35.18      6.40 o
  -7   1   5       24.98       21.67      5.34 o
  -6   1   5       58.29       63.10      6.20 o
  -5   1   5      176.35      183.52      8.02 o
  -4   1   5        9.00        7.79      3.13 o
  -3   1   5      275.48      279.87      7.42 o
  -2   1   5       56.71       52.53      3.09 o
  -1   1   5      361.59      354.65      6.99 o
   0   1   5       24.84       22.97      2.51 o
   1   1   5      235.91      236.80      6.25 o
   2   1   5     1483.24     1516.32     24.05 o
   3   1   5      379.38      397.17      9.45 o
   4   1   5       30.92       38.11      4.73 o
   5   1   5       56.93       51.18      6.57 o
   6   1   5       64.79       65.21      6.29 o
   7   1   5       32.97       33.05      6.21 o
   8   1   5       13.38        6.28      7.27 o
   9   1   5        4.72        6.39      7.84 o
  10   1   5        2.37        2.58      8.69 o
 -11   2   5        1.14        0.32      9.33 o
 -10   2   5       12.12       14.70      8.39 o
  -9   2   5       26.90       32.81      8.82 o
  -8   2   5        4.59       12.16      6.67 o
  -7   2   5       13.47        8.80      3.96 o
  -6   2   5       10.53       11.85      3.86 o
  -5   2   5      170.54      178.22      7.64 o
  -4   2   5     1831.06     1974.30     30.45 o
  -3   2   5      333.02      320.90      8.71 o
  -2   2   5       19.35       19.76      2.74 o
  -1   2   5       53.22       59.12      3.53 o
   0   2   5      687.02      699.98     12.63 o
   1   2   5      143.58      149.55      6.72 o
   2   2   5      348.51      365.25      9.25 o
   3   2   5       87.64       92.14      5.45 o
   4   2   5       50.12       47.03      4.97 o
   5   2   5       61.87       53.59      8.33 o
   6   2   5       18.47        8.94      5.87 o
   7   2   5       95.77      107.41     11.26 o
   8   2   5        0.33       -1.83      7.56 o
   9   2   5       13.77       19.54     10.49 o
 -10   3   5        2.46        2.74      9.17 o
  -9   3   5        5.69       -9.12      7.55 o
  -8   3   5        0.38       -0.08      7.25 o
  -7   3   5      103.82       96.55     11.60 o
  -6   3   5       16.51       16.51      5.27 o
  -5   3   5       63.67       59.32      5.91 o
  -4   3   5      153.64      148.06      7.34 o
  -3   3   5       22.17       31.31      8.41 o
  -2   3   5       96.98      106.10      4.84 o
  -1   3   5       11.01        9.18      3.04 o
   0   3   5       89.50       88.86      5.04 o
   1   3   5       44.82       42.76      4.54 o
   2   3   5       11.89       13.19      5.19 o
   3   3   5       25.58       29.11      6.33 o
   4   3   5      251.33      250.09     10.77 o
   5   3   5       50.37       63.56      9.01 o
   6   3   5       67.58       81.40     14.51 o
   7   3   5        6.62        3.01      8.84 o
   8   3   5        3.15       -6.58      8.49 o
  -8   4   5        4.56       12.30      8.74 o
  -7   4   5        0.81        0.56      7.54 o
  -6   4   5        4.87        6.97      5.00 o
  -5   4   5       12.31        5.80      4.68 o
  -4   4   5        3.30        1.96      4.19 o
  -3   4   5       25.31       21.70      4.38 o
  -2   4   5        6.83        4.42      3.76 o
  -1   4   5       53.60       49.11      4.95 o
   0   4   5       51.65       61.19      5.48 o
   1   4   5       12.88       10.39      5.41 o
   2   4   5       18.93       13.66      3.97 o
   3   4   5       17.58       15.66      4.79 o
   4   4   5       31.05       27.99      5.58 o
   5   4   5       15.53       17.47      6.97 o
   6   4   5        3.78        3.60      7.43 o
  -5   5   5        0.75        4.24     10.82 o
  -4   5   5        5.03       -2.65      9.66 o
  -3   5   5        2.62       -0.64      8.28 o
  -2   5   5        3.73      214.86     73.11 o
  -1   5   5        0.45      -20.99     96.13 o
   0   5   5       26.89       17.14     15.51 o
   1   5   5       64.22       69.22     18.75 o
   3   5   5        7.32       -9.23     11.88 o
 -11   0   6        5.17        5.41     19.52 o
 -10   0   6        4.43        7.68     10.19 o
  -9   0   6        4.47        0.68      8.36 o
  -8   0   6        9.84       24.59      9.40 o
  -7   0   6      244.29      269.36     19.65 o
  -6   0   6      418.16      454.60     18.38 o
  -5   0   6     1028.87     1013.82     28.43 o
  -4   0   6        1.54        4.60      3.45 o
  -3   0   6      484.83      482.58     13.70 o
  -2   0   6      286.49      286.75     10.02 o
  -1   0   6       11.16       13.36      3.78 o
   0   0   6      104.66       97.18      6.41 o
   1   0   6      452.88      492.79     14.28 o
   2   0   6      116.94      120.15      8.10 o
   3   0   6       26.30       35.41      4.60 o
   4   0   6        0.43        1.60      3.76 o
   5   0   6        0.08        2.47      5.39 o
   6   0   6      201.40      196.56     12.07 o
   7   0   6      198.33      174.03     12.22 o
   8   0   6       28.14       23.57      7.82 o
   9   0   6        4.33        0.14     17.45 o
 -11   1   6        2.15        6.75     12.21 o
 -10   1   6       11.13        2.31      8.99 o
  -9   1   6       16.81       25.07      7.48 o
  -8   1   6       17.67       21.89      6.00 o
  -7   1   6       10.12       12.54      4.91 o
  -6   1   6       54.14       54.51      6.05 o
  -5   1   6      188.23      209.13      9.18 o
  -4   1   6      142.95      161.18      7.12 o
  -3   1   6      619.33      626.39     13.32 o
  -2   1   6       38.15       35.28      3.64 o
  -1   1   6      282.10      282.89      7.33 o
   0   1   6      588.11      603.04     11.64 o
   1   1   6      332.70      343.59      8.32 o
   2   1   6       21.51       25.35      3.65 o
   3   1   6      219.32      231.10      7.97 o
   4   1   6       78.97       70.26      5.67 o
   5   1   6       42.88       54.18      5.81 o
   6   1   6        8.52       -0.81      4.68 o
   7   1   6       30.88       31.06      6.33 o
   8   1   6       26.88       16.64      8.15 o
   9   1   6       12.42       23.97     10.05 o
 -11   2   6        6.82       13.01     10.04 o
 -10   2   6        1.34       -1.05      7.69 o
  -9   2   6       34.27       49.07     10.44 o
  -8   2   6       25.64       21.61      7.48 o
  -7   2   6       28.15       37.53      5.41 o
  -6   2   6       47.93       39.16      5.12 o
  -5   2   6        7.83       11.10      3.58 o
  -4   2   6      428.62      421.23     10.35 o
  -3   2   6      310.60      325.23      9.44 o
  -2   2   6       33.00       31.99      3.51 o
  -1   2   6       52.76       54.58      3.72 o
   0   2   6      317.23      318.14      9.35 o
   1   2   6      145.96      156.78      6.32 o
   2   2   6      199.41      208.82      7.75 o
   3   2   6       19.67       22.13      4.09 o
   4   2   6       23.96       25.42      4.30 o
   5   2   6       20.53       20.07      4.68 o
   6   2   6       55.78       51.65      9.69 o
   7   2   6       24.69       30.89      8.68 o
   8   2   6       14.30        7.97      8.21 o
   9   2   6        0.09       -2.57      9.32 o
 -10   3   6        2.74       -0.72     10.56 o
  -9   3   6        2.17        2.55      8.26 o
  -8   3   6        6.53        2.02      7.71 o
  -7   3   6        7.25        4.66      6.96 o
  -6   3   6      309.25      315.57     13.38 o
  -5   3   6       86.69       85.72      6.01 o
  -4   3   6       36.58       35.70      4.14 o
  -3   3   6        0.73        1.49      3.26 o
  -2   3   6       51.68       57.29      4.11 o
  -1   3   6       31.35       34.61      3.93 o
   0   3   6       19.37       17.68      3.38 o
   1   3   6       20.51       18.39      3.51 o
   2   3   6       23.74       22.73      5.03 o
   3   3   6       85.42       87.17      7.96 o
   4   3   6      123.47      116.30      8.74 o
   5   3   6       27.51       22.73      9.62 o
   6   3   6       30.35       43.92     10.02 o
   7   3   6       33.22       26.24      9.82 o
   8   3   6        3.30       15.51     12.04 o
  -8   4   6        4.82        1.75      8.81 o
  -7   4   6        8.59        0.21      7.42 o
  -6   4   6        9.19       16.08      6.68 o
  -5   4   6        8.69       10.43      6.63 o
  -4   4   6        2.52        1.89      4.71 o
  -3   4   6       43.77       48.31      6.40 o
  -2   4   6      143.62      140.67      8.03 o
  -1   4   6      147.63      147.71     15.45 o
   0   4   6        4.22        1.37      8.30 o
   1   4   6        6.57        4.42      5.38 o
   3   4   6       38.33       47.30     13.81 o
   4   4   6       60.45       69.24      8.42 o
   5   4   6        2.14        5.53     14.48 o
   6   4   6        5.01       28.76     11.75 o
  -5   5   6        4.34       -2.76     10.29 o
  -4   5   6        8.55       12.52     10.50 o
  -2   5   6       15.71      201.38     68.97 o
  -1   5   6        8.14       10.98     10.74 o
   0   5   6       19.78       -3.52     42.69 o
   1   5   6        1.13        4.19     58.46 o
   3   5   6       19.91        6.68     14.01 o
 -11   0   7       24.22       12.10     19.10 o
 -10   0   7        5.02        4.13      9.75 o
  -9   0   7        6.60        7.00      9.42 o
  -8   0   7        6.15        1.51      7.96 o
  -7   0   7        0.11       -5.11     12.68 o
  -6   0   7      197.05      200.95     16.04 o
  -5   0   7       58.31       62.52      7.47 o
  -4   0   7       91.06       85.30      7.89 o
  -3   0   7        6.52        4.33      3.54 o
  -2   0   7       38.52       40.45      4.88 o
  -1   0   7      126.49      129.95      7.74 o
   0   0   7      878.66      913.59     24.96 o
   1   0   7       11.44       13.02      4.67 o
   2   0   7        8.78        2.01      4.94 o
   3   0   7        6.13        0.59      5.43 o
   4   0   7       21.79       25.28      5.11 o
   5   0   7       35.11       41.17      7.49 o
   6   0   7       84.35       70.60     10.60 o
   7   0   7       40.89       52.67     10.77 o
   8   0   7       15.74        3.48      6.83 o
   9   0   7        0.50      -21.96     14.64 o
 -11   1   7       12.91       28.92     10.56 o
 -10   1   7        3.54       -4.75      8.05 o
  -9   1   7       21.23       16.19      7.12 o
  -8   1   7       13.59       14.85      6.40 o
  -7   1   7       44.97       47.61      6.44 o
  -6   1   7       42.06       44.81      5.78 o
  -5   1   7       22.59       27.94      4.66 o
  -4   1   7      118.89      123.48      6.60 o
  -3   1   7      104.38      100.50      5.77 o
  -2   1   7      204.71      211.73     10.58 o
  -1   1   7     1115.08     1150.30     19.25 o
   0   1   7       10.03        8.15      2.93 o
   1   1   7        6.10        4.99      3.02 o
   2   1   7      234.02      256.11     14.51 o
   3   1   7       46.21       38.55      5.36 o
   4   1   7      331.35      330.44     12.97 o
   5   1   7       84.71       82.20      6.83 o
   6   1   7       25.88       22.36      6.23 o
   7   1   7       14.71       14.47      6.92 o
   8   1   7        4.02       -4.35      6.34 o
   9   1   7        0.27        1.71      8.49 o
 -11   2   7        0.10       -0.94     10.75 o
 -10   2   7        0.73        0.96      8.60 o
  -9   2   7       43.29       42.57      9.31 o
  -8   2   7       29.46       31.39      7.91 o
  -7   2   7       42.96       45.51      6.15 o
  -6   2   7       93.86      101.46      7.41 o
  -5   2   7       81.83       82.78      6.38 o
  -4   2   7      362.85      356.11     15.40 o
  -3   2   7       27.90       28.44      3.60 o
  -2   2   7       49.08       49.15      4.72 o
  -1   2   7      214.67      215.84      8.01 o
   0   2   7      153.42      152.06      7.71 o
   1   2   7      398.07      403.05      9.52 o
   2   2   7       56.54       53.16      4.27 o
   3   2   7        3.12        3.31      3.02 o
   4   2   7      149.82      153.17      9.26 o
   5   2   7       25.54       24.87      5.88 o
   6   2   7        2.12        1.32      6.86 o
   7   2   7       39.54       36.03      8.34 o
   8   2   7        3.06       -7.60     11.24 o
  -9   3   7        7.39       11.84      8.85 o
  -8   3   7        6.86       17.11      8.58 o
  -7   3   7       43.93       43.26      9.27 o
  -6   3   7      233.62      241.83     13.46 o
  -5   3   7      160.71      166.39      8.99 o
  -4   3   7       25.50       24.40      3.72 o
  -3   3   7      131.51      131.32      6.59 o
  -2   3   7        6.16        6.03      3.13 o
  -1   3   7      243.72      238.64      7.94 o
   0   3   7       24.75       21.65      6.59 o
   1   3   7       35.55       33.85      4.30 o
   2   3   7      181.76      173.40     12.28 o
   3   3   7       11.43        7.92      5.19 o
   4   3   7       69.78       54.99      8.26 o
   5   3   7        1.64        8.98     10.54 o
   6   3   7       31.09       33.95      9.64 o
   7   3   7       32.12       33.87     10.29 o
  -8   4   7        6.54      -11.75      7.83 o
  -7   4   7        7.99        1.32      7.78 o
  -6   4   7        2.20       -4.32      8.03 o
  -5   4   7       14.50        2.07      5.38 o
  -4   4   7       30.51       24.96      6.03 o
  -3   4   7        2.33        1.25      5.18 o
  -2   4   7      116.72      100.79      8.51 o
  -1   4   7       74.86       70.94     21.20 o
   0   4   7        2.00       -1.46      4.37 o
   1   4   7       27.23       19.96      7.50 o
   2   4   7      159.50      161.55     10.83 o
   3   4   7       23.46       25.37     13.71 o
   4   4   7        1.61        2.29      7.26 o
   5   4   7       14.62        6.96      7.93 o
  -4   5   7        5.75        2.65     10.29 o
  -1   5   7        0.26        0.21     21.13 o
   0   5   7        6.75        5.64      5.64 o
   1   5   7        5.26        3.91     23.61 o
   2   5   7        8.32       11.03     13.37 o
 -11   0   8        2.46       14.96     19.42 o
 -10   0   8        4.65       -2.52     13.58 o
  -9   0   8        5.17       10.62     14.64 o
  -8   0   8       11.32       25.42      9.83 o
  -7   0   8      198.85      187.01     16.63 o
  -6   0   8       57.12       42.10      9.51 o
  -5   0   8       91.73       90.24      8.99 o
  -4   0   8        4.75        0.31      4.15 o
  -3   0   8        1.64       -0.47      3.60 o
  -2   0   8      179.55      178.08      9.48 o
  -1   0   8       24.13       36.00      5.37 o
   0   0   8      487.39      501.26     15.38 o
   1   0   8        9.45        1.84      4.95 o
   2   0   8      364.64      378.46     14.06 o
   3   0   8        0.03        1.25      6.18 o
   4   0   8       77.38       91.47     13.28 o
   5   0   8      106.24      105.60     17.18 o
   6   0   8        0.46        4.47      8.23 o
   7   0   8        8.41       11.00      7.37 o
   8   0   8        1.47        2.32     11.01 o
   9   0   8        2.36       12.10     19.42 o
 -11   1   8       15.15       18.09     10.45 o
 -10   1   8        5.50        9.56      8.95 o
  -9   1   8       15.59       16.75      7.11 o
  -8   1   8       27.27       20.99      7.04 o
  -7   1   8       64.82       72.59      7.60 o
  -6   1   8       48.22       52.79      6.20 o
  -5   1   8       43.93       38.24      4.91 o
  -4   1   8        9.30        6.15      3.32 o
  -3   1   8       41.79       49.92      4.66 o
  -2   1   8      106.62      104.36      6.51 o
  -1   1   8      353.86      380.04      9.55 o
   0   1   8      783.41      814.94     15.40 o
   1   1   8      119.90      128.25      7.72 o
   2   1   8       58.31       64.30      4.86 o
   3   1   8        2.65        2.60      4.91 o
   4   1   8      159.06      175.50     14.60 o
   5   1   8       34.63       33.98      6.46 o
   6   1   8       59.24       51.05      7.94 o
   7   1   8        0.58       -5.13      6.34 o
   8   1   8        0.65        9.79      8.12 o
 -10   2   8        3.79       -9.90      7.65 o
  -9   2   8       25.67       25.72      8.57 o
  -8   2   8        8.48       -2.84     10.40 o
  -7   2   8       29.07       29.55      6.30 o
  -6   2   8       15.26       19.73      4.68 o
  -5   2   8       10.21       10.90      3.69 o
  -4   2   8        4.46        6.11      3.57 o
  -3   2   8       14.77       11.37      3.20 o
  -2   2   8       89.47       99.02      5.61 o
  -1   2   8      112.71      112.72      9.01 o
   0   2   8        6.97        9.33      3.48 o
   1   2   8       23.47       16.25      4.21 o
   2   2   8       21.70       13.38      4.55 o
   3   2   8       11.33       11.00      3.96 o
   4   2   8       17.84       16.95      5.64 o
   5   2   8      173.08      157.54     15.14 o
   6   2   8       43.53       20.96      8.28 o
   7   2   8        1.84       -9.19      8.71 o
   8   2   8       16.14       29.67     11.29 o
  -9   3   8        5.68        1.49      8.27 o
  -8   3   8        3.31        2.97      7.96 o
  -7   3   8       16.77       22.35      8.55 o
  -6   3   8      115.88      112.28     11.83 o
  -5   3   8       85.07       76.91      8.35 o
  -4   3   8      127.29      128.15     10.33 o
  -3   3   8      253.59      256.41      9.27 o
  -2   3   8      120.34      121.09      6.21 o
  -1   3   8       57.89       60.32      4.96 o
   0   3   8       39.34       43.35      4.71 o
   1   3   8       24.38       19.33      5.30 o
   2   3   8       11.17       10.82      5.24 o
   3   3   8       21.41       14.17      6.04 o
   4   3   8       17.62       11.99      7.53 o
   5   3   8       18.27       26.13     10.63 o
   6   3   8       22.93       28.44     11.87 o
   7   3   8        0.68        1.75     11.99 o
  -7   4   8        0.73       -0.05      7.89 o
  -6   4   8       14.76        2.77     13.73 o
  -5   4   8        2.76       -0.93      6.78 o
  -4   4   8       32.74       24.22      6.13 o
  -3   4   8        2.52        3.74      6.22 o
  -2   4   8       25.99       28.07      5.52 o
  -1   4   8       56.87       62.19      6.64 o
   0   4   8       10.78        6.19     16.60 o
   1   4   8       67.76       66.44     10.11 o
   3   4   8       18.09       11.45     30.69 o
   4   4   8       23.58       29.15      9.27 o
   5   4   8        7.59       -0.95      7.93 o
  -4   5   8        0.90        6.17      6.83 o
  -2   5   8        2.49      247.33     76.08 o
  -1   5   8        0.35      142.39    101.43 o
   0   5   8       19.51       14.11      9.75 o
   1   5   8        9.45        5.04     25.30 o
 -11   0   9       10.19       -5.62     16.66 o
 -10   0   9        0.46       -2.52      9.46 o
  -9   0   9       24.40       12.85     10.32 o
  -8   0   9        6.28       16.71      9.17 o
  -7   0   9       11.84        3.17      7.54 o
  -6   0   9        4.15        5.68      6.88 o
  -5   0   9      147.12      152.46     14.29 o
  -4   0   9       86.66       88.00     11.49 o
  -3   0   9       11.76        4.83      4.92 o
  -2   0   9      690.71      741.51     20.22 o
  -1   0   9      189.49      192.21     11.59 o
   0   0   9       55.55       73.93      8.05 o
   1   0   9       24.46       22.59      6.63 o
   2   0   9      312.05      295.63     24.58 o
   3   0   9       50.15       42.29     10.54 o
   4   0   9        3.10      -11.53     10.90 o
   5   0   9        3.55       -0.87      9.69 o
   6   0   9       17.54       15.54     11.63 o
   7   0   9       27.49       19.61     13.32 o
   8   0   9        2.05        8.70     18.99 o
 -11   1   9        8.55        2.31     12.96 o
 -10   1   9       20.44        4.11      9.23 o
  -9   1   9       36.41       35.63      9.93 o
  -8   1   9       31.70       31.36      7.69 o
  -7   1   9       32.98       35.54      6.32 o
  -6   1   9        3.82        0.63      5.30 o
  -5   1   9       39.62       39.33      5.52 o
  -4   1   9       44.75       43.09      4.88 o
  -3   1   9      196.16      213.74     13.75 o
  -2   1   9       11.86       12.46      3.29 o
  -1   1   9      213.76      235.37     10.96 o
   0   1   9        8.15        7.38      3.80 o
   1   1   9       15.68       17.01      3.93 o
   2   1   9       10.65       11.42      3.91 o
   3   1   9      184.42      199.46     13.33 o
   4   1   9        7.48       12.28      6.26 o
   5   1   9      206.04      183.16     13.99 o
   6   1   9       20.89       17.78      9.96 o
   7   1   9        9.33       13.27     10.20 o
   8   1   9        6.71       -3.11     10.04 o
 -10   2   9        7.33       -6.71      8.73 o
  -9   2   9       23.37       23.48      9.35 o
  -8   2   9        6.28        2.33      6.63 o
  -7   2   9       51.27       55.74      8.73 o
  -6   2   9       11.10       10.09      4.43 o
  -5   2   9       44.56       44.01      5.21 o
  -4   2   9       15.62       19.48      4.08 o
  -3   2   9       26.63       24.42      4.12 o
  -2   2   9       20.14       18.54      3.86 o
  -1   2   9       29.18       35.59      4.42 o
   0   2   9      587.10      573.68     15.27 o
   1   2   9      100.17       87.51      7.09 o
   2   2   9       37.16       38.53      4.30 o
   3   2   9       33.78       30.26      5.45 o
   4   2   9      200.18      209.79     18.66 o
   5   2   9       29.42       22.91     11.58 o
   6   2   9        3.23        5.54      9.17 o
   7   2   9        3.82        1.75     11.70 o
  -9   3   9        0.09      -10.29      7.99 o
  -8   3   9        7.81        3.37     12.01 o
  -7   3   9       13.60       20.55      8.58 o
  -6   3   9       35.19       30.67      8.56 o
  -5   3   9       61.15       64.81      8.12 o
  -3   3   9      151.19      141.27     12.01 o
  -2   3   9       11.57        8.20      3.90 o
  -1   3   9       27.50       27.16      4.43 o
   0   3   9      107.97      111.61      8.73 o
   1   3   9       24.20       23.18      5.05 o
   2   3   9        3.80        5.51      5.60 o
   3   3   9       28.70       41.94      8.27 o
   4   3   9       28.75       28.14      9.96 o
   5   3   9        1.19        6.03      9.60 o
   6   3   9        2.76       13.12     11.34 o
  -7   4   9       36.05       28.91     10.15 o
  -6   4   9        0.84        8.73      7.69 o
  -5   4   9        5.56       -0.66      6.83 o
  -4   4   9        2.57        2.46      6.24 o
  -3   4   9       15.02        5.77      6.38 o
  -2   4   9        4.17       20.11     56.77 o
  -1   4   9        3.73        3.63     12.91 o
   0   4   9        1.14       -0.36      5.93 o
   1   4   9        1.51       -1.33     13.89 o
   2   4   9       72.13       64.20     37.97 o
   3   4   9       24.97       23.05      8.73 o
   4   4   9        5.24       13.86      8.57 o
  -1   5   9        0.97        9.60     19.60 o
   0   5   9       17.54       16.47      9.57 o
 -11   0  10        2.09      -17.40     16.55 o
 -10   0  10        0.01       -3.63      8.76 o
  -9   0  10        0.04      -11.11     10.77 o
  -8   0  10        3.42       30.77     11.99 o
  -7   0  10        7.31        1.06      8.08 o
  -6   0  10        0.97        1.82      6.89 o
  -5   0  10       53.70       47.92      9.53 o
  -4   0  10       63.02       76.16     11.01 o
  -3   0  10     1059.84     1093.95     38.64 o
  -2   0  10        1.11        1.61      6.11 o
  -1   0  10       85.17       98.99     11.36 o
   0   0  10       67.48       74.13     10.72 o
   1   0  10       42.37       47.76     10.00 o
   2   0  10       60.91       72.56     17.23 o
   3   0  10      528.72      485.50     26.15 o
   4   0  10       13.21       -4.66     16.48 o
   5   0  10        1.24        5.43     10.30 o
   6   0  10       13.61       30.41     13.34 o
   7   0  10        0.02      -11.58     11.03 o
   8   0  10       11.42       39.15     23.24 o
 -11   1  10       12.03       13.58     10.45 o
 -10   1  10        3.05       -4.23      8.52 o
  -9   1  10       25.98       30.91     10.01 o
  -8   1  10       22.12       22.13      7.04 o
  -7   1  10        1.07       -2.75      5.24 o
  -6   1  10       15.14       18.57      5.22 o
  -5   1  10       12.64       11.49      4.71 o
  -4   1  10       46.24       47.08      5.33 o
  -3   1  10       47.75       62.62      7.63 o
  -2   1  10      148.65      155.22      7.37 o
  -1   1  10       64.40       63.12      5.03 o
   0   1  10      153.81      167.47     12.73 o
   1   1  10       17.82       14.34      4.31 o
   2   1  10      218.69      220.33     10.52 o
   3   1  10       54.88       55.29     17.25 o
   4   1  10       80.85       68.09     16.36 o
   5   1  10      135.97      147.23     13.50 o
   6   1  10       13.43       -2.56      9.25 o
   7   1  10        6.28        6.76     15.07 o
   8   1  10        0.06       -1.71     10.42 o
 -10   2  10        8.13       11.22      9.66 o
  -9   2  10        2.54        0.46     10.45 o
  -8   2  10        6.42       -1.36      6.43 o
  -7   2  10       32.01       24.93      7.53 o
  -6   2  10       32.86       28.51      6.34 o
  -5   2  10      223.70      230.77      9.83 o
  -4   2  10       33.01       29.72      5.02 o
  -3   2  10      205.52      198.56      8.70 o
  -2   2  10      130.70      127.39      7.05 o
  -1   2  10        4.96        6.10      4.63 o
   0   2  10        4.72        4.78      4.26 o
   1   2  10       45.32       36.99      6.78 o
   2   2  10      131.98      125.96      7.54 o
   3   2  10       52.94       55.04      7.32 o
   4   2  10       48.76       57.53     11.11 o
   5   2  10       13.90       -3.49      8.41 o
   6   2  10        0.82       16.15     11.70 o
   7   2  10        5.21       20.27     25.20 o
  -9   3  10        0.59       -3.00     10.16 o
  -8   3  10       16.29       16.15      8.84 o
  -7   3  10        0.59       -1.12      8.36 o
  -6   3  10       62.76       47.78      9.60 o
  -5   3  10        1.13        2.54      6.78 o
  -4   3  10      103.93       89.87     10.79 o
  -3   3  10      152.68      145.27     13.43 o
  -2   3  10       48.30       51.05      6.37 o
  -1   3  10       40.03       22.69      9.62 o
   0   3  10       51.66       56.56      7.46 o
   1   3  10        9.41        5.81      8.87 o
   2   3  10      129.68      109.97     16.15 o
   3   3  10        5.36       -6.65      7.34 o
   4   3  10       12.35        5.73      9.13 o
   5   3  10        1.43        8.39     10.61 o
   6   3  10        5.31        6.33     11.09 o
  -7   4  10       31.08       31.90     10.32 o
  -6   4  10        2.56        5.39      7.95 o
  -5   4  10        4.44       -0.39      7.10 o
  -4   4  10        9.61        7.37      7.05 o
  -3   4  10        2.52       10.58      7.54 o
  -2   4  10       19.28       16.14     36.84 o
  -1   4  10        1.37        8.59      7.08 o
   0   4  10       17.20        5.01     17.90 o
   1   4  10        5.23        3.96     13.27 o
   2   4  10       17.03       13.09     24.75 o
   3   4  10        2.03       -7.47      7.07 o
   4   4  10        1.89        5.18      7.63 o
 -11   0  11       11.28       16.87     20.27 o
 -10   0  11        4.71        1.65     10.14 o
  -9   0  11        0.29        9.67     10.77 o
  -8   0  11       10.92        1.95      8.57 o
  -7   0  11       14.44       11.66      8.77 o
  -6   0  11       12.61       12.72      8.51 o
  -5   0  11       54.21       56.03     10.71 o
  -4   0  11       88.11       77.57     11.64 o
  -3   0  11      400.79      454.68     26.00 o
  -2   0  11      100.93      132.46     28.59 o
  -1   0  11       31.65       27.08      8.11 o
   0   0  11        1.27        5.27      7.38 o
   1   0  11       48.51       60.38     26.90 o
   2   0  11        1.05        3.31      9.05 o
   3   0  11       49.07       57.27     32.06 o
   4   0  11        2.77       -6.55     12.27 o
   5   0  11        9.00       23.64     11.78 o
   6   0  11        2.83       -1.91     11.26 o
   7   0  11        7.67       -1.38     18.46 o
 -10   1  11        2.63        0.28      9.24 o
  -9   1  11       13.18       10.54      8.47 o
  -8   1  11       18.70       28.94      7.36 o
  -7   1  11       20.36       17.03      6.49 o
  -6   1  11        3.47        5.12      4.68 o
  -5   1  11      125.79      132.54      9.68 o
  -4   1  11       43.61       45.11      6.13 o
  -3   1  11       22.37       26.53      4.57 o
  -2   1  11      165.15      158.15      8.28 o
  -1   1  11       42.66       45.69      4.96 o
   0   1  11      166.75      157.61     16.71 o
   1   1  11       36.03       32.48      5.27 o
   2   1  11       76.60       82.23      7.73 o
   3   1  11      205.25      208.87     18.44 o
   4   1  11       15.89        8.45      7.48 o
   5   1  11       11.56       -1.92      8.93 o
   6   1  11        3.93        6.28      9.73 o
   7   1  11        1.30       18.96     12.27 o
 -10   2  11        4.27        9.50      9.63 o
  -9   2  11       21.76        2.21     13.13 o
  -8   2  11       10.16        1.78      6.98 o
  -7   2  11       14.13       11.83      7.03 o
  -6   2  11       70.67       77.08      9.55 o
  -5   2  11      140.20      144.40     13.17 o
  -4   2  11       25.48       22.59      4.76 o
  -3   2  11       49.53       49.16      5.44 o
  -2   2  11       11.92       15.80      4.44 o
  -1   2  11       80.65       84.49      6.78 o
   0   2  11       34.49       29.29      5.69 o
   1   2  11       12.37       14.54      5.70 o
   2   2  11       45.54       38.13      7.53 o
   3   2  11        2.74        5.60      6.15 o
   4   2  11       28.63       23.80      9.44 o
   5   2  11        4.53        2.32      8.96 o
   6   2  11        3.17       -4.47     16.02 o
  -9   3  11        2.95       -3.03      8.79 o
  -8   3  11        3.62        2.05      8.54 o
  -7   3  11        3.47       -6.74     11.44 o
  -6   3  11        4.15       -2.58      7.31 o
  -5   3  11        2.32        0.45      6.83 o
  -4   3  11        2.56       -2.21      6.65 o
  -3   3  11       39.55       39.04     10.91 o
  -2   3  11        6.79       15.53     24.77 o
  -1   3  11       61.19       53.56     10.44 o
   0   3  11       30.26       22.49     13.05 o
   1   3  11       32.34       22.61     10.58 o
   2   3  11       12.28        8.13     32.09 o
   3   3  11       16.61       18.64      9.97 o
   4   3  11        6.68        4.45      9.09 o
   5   3  11        3.38       17.09     11.07 o
  -6   4  11       11.63       18.06      8.49 o
  -5   4  11        3.82       -0.52      8.53 o
  -4   4  11       10.94        9.90     14.77 o
  -2   4  11       12.16       66.09    135.87 o
  -1   4  11        4.44        5.13      7.01 o
   0   4  11        4.18        2.77     17.06 o
   1   4  11        2.56        3.12     24.67 o
   2   4  11       11.71        8.20     33.42 o
   3   4  11        0.94        9.87      8.20 o
 -10   0  12       10.10      -15.92     17.19 o
  -9   0  12        1.71       -9.80     13.00 o
  -8   0  12        8.69        0.85      9.31 o
  -7   0  12        8.80       -0.51      9.50 o
  -6   0  12        0.51        1.22      7.82 o
  -5   0  12       12.87       16.17      8.00 o
  -4   0  12       10.02       14.19      8.11 o
  -3   0  12       81.34       66.18     20.58 o
  -2   0  12       22.32       29.38     13.37 o
  -1   0  12        0.52        2.66     12.88 o
   0   0  12      138.85      131.29     15.64 o
   1   0  12       84.37       97.00     23.08 o
   2   0  12      181.35      161.07     18.26 o
   4   0  12       15.46       27.71     12.52 o
   5   0  12        6.24       15.20     12.41 o
   6   0  12       13.74       18.50     13.00 o
   7   0  12        0.16       -3.71     18.14 o
 -10   1  12        0.89        1.43      9.10 o
  -9   1  12       18.89       15.92      9.51 o
  -8   1  12        6.29        5.76      8.04 o
  -7   1  12       73.30       86.14     14.43 o
  -6   1  12       13.25        8.89      5.83 o
  -5   1  12       39.60       30.85      6.20 o
  -4   1  12       15.92       25.70      5.76 o
  -3   1  12        8.54       10.26      4.77 o
  -2   1  12       56.09       62.88      5.93 o
  -1   1  12       68.06       73.84      6.28 o
   0   1  12       17.49        8.24      5.38 o
   1   1  12       23.42       21.68      5.28 o
   2   1  12      110.67       97.95     11.59 o
   3   1  12       56.39       62.06      9.84 o
   4   1  12        7.57        9.76      7.67 o
   5   1  12        0.76        5.84      9.37 o
   6   1  12       13.14       25.38     11.49 o
  -9   2  12        0.44        9.48      9.17 o
  -8   2  12        4.14        6.05      7.93 o
  -7   2  12        2.14       -3.29      6.40 o
  -6   2  12       59.23       67.22     11.26 o
  -5   2  12      243.17      227.48     12.43 o
  -4   2  12        9.32        4.85      4.94 o
  -3   2  12       63.08       63.19      7.14 o
  -2   2  12       19.67       17.30      5.17 o
  -1   2  12       25.28       34.39      7.13 o
   0   2  12       80.63       74.80      7.97 o
   1   2  12      118.15      118.14      9.22 o
   2   2  12       22.31       26.85      7.16 o
   3   2  12       36.88       37.56     10.00 o
   4   2  12        7.84        9.91     10.35 o
   5   2  12        2.96        8.67     14.48 o
   6   2  12        0.63      -16.02     10.68 o
  -8   3  12        1.63       -5.10      7.90 o
  -7   3  12        3.61        3.25      8.57 o
  -6   3  12        2.10       -4.43      7.21 o
  -5   3  12        5.63        3.29      7.10 o
  -4   3  12        0.14       -4.53      6.32 o
  -3   3  12       10.22        7.84      7.54 o
  -2   3  12       59.23       76.24     47.40 o
  -1   3  12        0.38       -4.91      6.77 o
   0   3  12       40.55       30.59     10.07 o
   1   3  12        0.52        6.95     27.27 o
   2   3  12       24.31        4.40     17.92 o
   3   3  12        5.35        9.57      9.34 o
   4   3  12        4.80        1.41     11.09 o
  -5   4  12        2.12        7.75      8.90 o
  -4   4  12        4.61       -1.68      7.50 o
  -2   4  12        4.62       13.58     30.81 o
  -1   4  12        2.03        2.66     20.46 o
   0   4  12       14.02       17.24      8.87 o
   1   4  12        9.06        5.69     37.65 o
   2   4  12        1.82        0.59      7.72 o
 -10   0  13        1.93      -23.34     17.51 o
  -9   0  13        8.64        9.66     11.15 o
  -8   0  13        0.13       -6.42     13.32 o
  -7   0  13        0.04       -9.55      7.06 o
  -6   0  13        0.23        0.85     11.03 o
  -5   0  13       15.48        1.11      7.82 o
  -4   0  13       64.18       57.33     12.94 o
  -3   0  13        2.92        6.07     16.39 o
  -2   0  13        5.01        6.49      8.19 o
  -1   0  13        7.35        1.78      9.85 o
   0   0  13       94.05       80.45     13.68 o
   1   0  13      611.59      661.87     47.00 o
   2   0  13       28.31       17.81     11.02 o
   3   0  13       48.21       42.94     24.40 o
   4   0  13       13.60      -11.41     10.71 o
   5   0  13       11.48       16.94     13.30 o
   6   0  13        1.16        0.00     17.61 o
 -10   1  13        0.71      -12.99      8.66 o
  -9   1  13        2.42       -6.22      8.44 o
  -8   1  13       28.91       46.90     12.15 o
  -7   1  13       88.97       85.80     10.19 o
  -6   1  13       18.54       17.72      6.66 o
  -5   1  13      106.76      103.20     10.13 o
  -4   1  13       72.84       67.36      8.49 o
  -3   1  13       47.54       44.78      6.65 o
  -2   1  13        1.30        4.66      6.68 o
  -1   1  13       33.29       32.68      7.39 o
   0   1  13       23.99        9.00      6.52 o
   1   1  13      155.59      153.66     12.67 o
   2   1  13       21.24       23.88      7.74 o
   3   1  13        9.29        6.59      7.12 o
   4   1  13        0.57       -8.22      8.56 o
   5   1  13        1.61       11.86     10.11 o
   6   1  13        6.85        7.92     10.88 o
  -9   2  13        4.37        7.31      8.86 o
  -8   2  13        7.10        0.20      7.68 o
  -7   2  13       11.19        7.85      7.90 o
  -6   2  13       21.14       19.69      7.29 o
  -5   2  13       35.31       26.00      7.31 o
  -4   2  13        5.79        7.75      5.23 o
  -3   2  13       18.45       27.16      6.15 o
  -2   2  13      144.64      133.68     15.64 o
  -1   2  13       17.37       14.62      6.65 o
   0   2  13       62.67       48.66      9.73 o
   1   2  13        0.23       -0.83     18.22 o
   2   2  13        1.37       -4.45      7.46 o
   3   2  13       23.51       17.75     18.62 o
   4   2  13        1.46       -5.08      9.33 o
   5   2  13        6.13        2.59     11.61 o
  -8   3  13        2.56       -5.89      8.51 o
  -7   3  13        4.88        8.10      8.81 o
  -6   3  13        3.10        5.63      8.09 o
  -5   3  13        5.94        2.82      7.31 o
  -4   3  13        9.78        6.46      7.49 o
  -3   3  13        7.09       11.80      7.94 o
  -2   3  13       25.04       33.65     24.26 o
  -1   3  13       13.38       15.65      8.81 o
   0   3  13       13.33        6.08     10.89 o
   1   3  13       10.91        2.38     24.92 o
   2   3  13        6.43       18.28      9.91 o
   3   3  13        3.42       -0.77      9.32 o
  -4   4  13       10.53       14.26      9.09 o
  -2   4  13        2.66       25.95     49.56 o
  -1   4  13        1.61        0.59     28.27 o
   0   4  13        7.70        1.96     10.72 o
 -10   0  14        9.02      -13.05     18.14 o
  -9   0  14       38.07       44.36     22.39 o
  -8   0  14        2.56        6.97     10.16 o
  -7   0  14       71.58       64.40     13.91 o
  -6   0  14        2.13        2.65      8.34 o
  -5   0  14        8.86       18.73      9.38 o
  -4   0  14        1.72        6.68      8.24 o
  -3   0  14       98.30       93.54     14.32 o
  -2   0  14       27.44       11.49     17.91 o
  -1   0  14       26.19       24.22     10.64 o
   0   0  14      160.15      151.88     18.18 o
   1   0  14        0.82       10.46     13.21 o
   2   0  14        0.19        7.06     16.66 o
   3   0  14        0.82       -1.48     10.04 o
   4   0  14        5.50       -0.98     11.74 o
   5   0  14        0.47        6.26     18.36 o
  -9   1  14        5.38        3.59      9.37 o
  -8   1  14       20.03       10.63      8.97 o
  -7   1  14      135.67      127.85     14.62 o
  -6   1  14        3.07       11.44      6.42 o
  -5   1  14      128.20      136.63     11.90 o
  -4   1  14        5.23       13.37      7.23 o
  -3   1  14       36.36       29.13      6.47 o
  -2   1  14       40.43       45.38      6.71 o
  -1   1  14       98.18       94.73     10.23 o
   0   1  14       19.69       15.76     12.67 o
   1   1  14       55.43       43.60      8.73 o
   2   1  14        1.79        3.64      6.89 o
   3   1  14       11.01        7.64      9.95 o
   4   1  14        4.98        2.54      9.07 o
   5   1  14        5.78        4.69     10.07 o
  -9   2  14        0.07        1.95      9.56 o
  -8   2  14        2.53        4.99      8.63 o
  -7   2  14        9.66        7.89      8.20 o
  -6   2  14        9.08       10.15      8.25 o
  -5   2  14        2.08       -7.09      6.88 o
  -4   2  14        7.30       11.53      7.61 o
  -3   2  14        8.99       10.35      9.64 o
  -2   2  14        0.77        2.75     15.08 o
  -1   2  14       57.52       49.78     14.41 o
   0   2  14        9.99       10.01     11.88 o
   1   2  14        3.50       -3.48     31.61 o
   2   2  14        7.48       -5.83      9.25 o
   3   2  14       11.88       10.77     15.54 o
   4   2  14        6.43       -1.71     10.40 o
  -7   3  14        0.87        4.65      8.61 o
  -6   3  14        0.07       -7.44      7.63 o
  -5   3  14        5.00        5.04      7.76 o
  -4   3  14        1.17        0.47      8.24 o
  -2   3  14        0.73        2.75     27.14 o
  -1   3  14        1.65        3.02     11.87 o
   0   3  14        3.21       -2.28     13.12 o
   1   3  14        2.78        1.25     38.52 o
   2   3  14        5.47        1.17      9.20 o
  -9   0  15       61.84       30.24     22.81 o
  -8   0  15        1.05       10.42     10.37 o
  -7   0  15       28.12       51.69     13.69 o
  -6   0  15       17.87       27.32     18.78 o
  -5   0  15        0.00       -3.74     17.40 o
  -4   0  15        0.45        1.82      8.36 o
  -2   0  15       57.15       39.38     35.71 o
  -1   0  15       13.39        4.45      9.49 o
   0   0  15       80.87       76.59     14.64 o
   1   0  15       75.57       78.76     15.06 o
   2   0  15        3.71       -4.66      9.55 o
   3   0  15        8.04       14.03     11.19 o
   4   0  15       28.13       -6.58     15.38 o
  -9   1  15        2.60       -4.68      8.92 o
  -8   1  15        8.56       -1.32      8.62 o
  -7   1  15       27.00       32.96     10.15 o
  -6   1  15        2.93        2.96      6.19 o
  -5   1  15        3.54        1.09      8.66 o
  -4   1  15       36.02       30.10      6.64 o
  -3   1  15       25.22       21.34      6.13 o
  -2   1  15      101.94       89.84      9.46 o
  -1   1  15       63.84       44.88      8.82 o
   0   1  15       27.00       27.21      8.12 o
   1   1  15       52.39       50.96      9.42 o
   2   1  15        3.70        6.41      8.68 o
   3   1  15        7.98       -0.06      8.57 o
   4   1  15        0.97        2.24      9.45 o
  -8   2  15        2.94       20.48     11.10 o
  -7   2  15       17.10       15.29      9.14 o
  -6   2  15        2.90       -6.12      8.71 o
  -5   2  15        1.06        7.24      7.70 o
  -4   2  15        4.41        2.49      7.41 o
  -2   2  15        1.44       -5.57     15.68 o
  -1   2  15       18.51       10.65     21.17 o
   0   2  15        6.46       -6.52     33.60 o
   1   2  15        4.55        5.42      9.72 o
   2   2  15        3.60        8.29     10.40 o
   3   2  15        1.64       -0.70     15.23 o
  -6   3  15        1.19      -15.47     12.15 o
  -5   3  15        0.07       -4.19      7.55 o
  -4   3  15       10.71        4.34      9.31 o
  -3   3  15        4.44        9.66     10.44 o
  -2   3  15        2.32       10.55     54.60 o
  -1   3  15       10.78       -0.55      9.32 o
   0   3  15        0.72       14.11     17.77 o
   1   3  15        9.41       21.73     10.92 o
  -8   0  16        7.78        0.27      9.91 o
  -7   0  16        4.45        9.34     10.37 o
  -6   0  16        3.06       -2.24      9.68 o
  -5   0  16       64.91       60.47     16.98 o
  -4   0  16       11.04        0.90      8.59 o
  -3   0  16       11.12       22.88     10.74 o
  -2   0  16        3.54       -8.76      8.39 o
  -1   0  16        5.64       11.17     12.52 o
   0   0  16        0.09       -6.89      9.25 o
   1   0  16        4.27       -0.99      9.88 o
   2   0  16        0.51        2.56     10.12 o
   3   0  16        8.95       12.84     16.23 o
  -8   1  16        0.68        0.83     10.22 o
  -7   1  16       11.68       -2.35      8.31 o
  -6   1  16        6.91        9.85      8.70 o
  -5   1  16       17.92       12.28      6.27 o
  -4   1  16       18.76       20.67      6.51 o
  -2   1  16       30.89       24.05     11.92 o
  -1   1  16       88.59       86.90     25.54 o
   0   1  16        2.56        3.34      7.89 o
   1   1  16        0.08       -0.48      7.66 o
   2   1  16        8.41        0.48      8.60 o
   3   1  16        0.71        8.93      9.62 o
  -7   2  16       19.82       16.25      9.22 o
  -6   2  16        5.25       -2.16      7.63 o
  -5   2  16        3.45       -0.57      9.22 o
  -4   2  16        0.35        2.90      7.55 o
  -2   2  16        4.25      -14.10     12.38 o
  -1   2  16       41.84       33.83     30.64 o
   0   2  16        0.46       21.50     10.48 o
   1   2  16        0.30       -4.82     10.72 o
   2   2  16        2.56       -9.71      8.74 o
  -2   3  16        1.38       18.17     33.89 o
  -1   3  16        1.67       17.33     10.66 o
  -8   0  17        3.23       21.01     20.48 o
  -7   0  17       30.95        8.71     10.82 o
  -6   0  17        8.53       -6.55      9.37 o
  -5   0  17       19.39       23.99     10.73 o
  -4   0  17       31.25       20.73     11.11 o
  -3   0  17       14.63        4.73     11.78 o
  -2   0  17        3.02       -5.08      9.24 o
  -1   0  17        2.57       -2.64     19.42 o
   0   0  17        1.16        1.48     12.89 o
   1   0  17        0.98       11.18     11.62 o
   2   0  17        0.12       18.04     16.87 o
  -7   1  17        0.44       -2.83      9.80 o
  -6   1  17        0.74        5.70      7.81 o
  -5   1  17       10.91        7.06      7.64 o
  -4   1  17       15.22       13.97      8.81 o
  -2   1  17       15.33        4.54     19.86 o
  -1   1  17       23.49       20.73      8.91 o
   0   1  17       13.86       21.01      9.41 o
   1   1  17        1.35       15.62      9.27 o
   2   1  17        5.72       16.04     15.08 o
  -6   2  17        4.61       14.36      9.79 o
  -5   2  17        2.66       -7.47      9.29 o
  -2   2  17        6.61       25.61     11.56 o
  -1   2  17       23.99        8.41     32.15 o
   0   2  17        0.47       13.76     10.34 o
  -6   0  18       14.00        8.05     10.75 o
  -5   0  18        0.03       -0.51      9.70 o
  -4   0  18       14.34        9.87     28.70 o
  -3   0  18        4.60       11.65     11.45 o
  -2   0  18        0.01        3.54     10.49 o
  -1   0  18        2.50      -10.04     10.14 o
   0   0  18        1.43       -3.52     10.48 o
   1   0  18        4.06        7.43     15.28 o
  -6   1  18        9.41       15.84     11.54 o
  -5   1  18        7.84        5.59     10.57 o
  -4   1  18        0.75        9.13     10.82 o
  -3   1  18        0.47       21.05     11.49 o
  -2   1  18        8.63        8.05     10.64 o
  -1   1  18        2.07        6.48     10.71 o
   0   1  18        0.78       -0.42     10.81 o
  -2   2  18        6.95       10.08     11.33 o
  -4   0  19       14.84       25.93     12.57 o
  -3   0  19        3.57       18.32     13.08 o
  -2   0  19        2.06       -0.94     10.92 o
 
